# Supplementary material for: Optimisation of Bioinspired Fibre Architectures for 3D-Printed Polymer Heart Valves via Melt Electrowriting (MEW) Using FE Modelling and Design of Experiments (FE-DOE)
Source: Biomimetics (Basel). 2026 Jun 13;11(6):421. doi: 10.3390/biomimetics11060421 (PMC13297344; doi:10.3390/biomimetics11060421)
Supplement: Supplementary file 1 [file biomimetics-11-00421-s001.zip]

Archive with 1 entries (1 files):
- biomimetics-4346954-supplementary.pdf
